# Supplementary material for: Genomic Features and Molecular Function of a Novel Stress-Tolerant Bacillus halotolerans Strain Isolated from an Extreme Environment
Source: Biology (Basel). 2021 Oct 12;10(10):1030. doi: 10.3390/biology10101030 (PMC8533444; doi:10.3390/biology10101030)
Supplement: Supplementary file 1 [file biology-10-01030-s001.zip]

Archive with 2 entries (2 files):
- Supplementary Figures S1-S4.pdf
- Supplementary Tables S1-S5.pdf
